# Supplementary material for: Fruit Fly Larval Survival in Picked and Unpicked Tomato Fruit of Differing Ripeness and Associated Gene Expression Patterns
Source: Insects. 2022 May 10;13(5):451. doi: 10.3390/insects13050451 (PMC9146954; doi:10.3390/insects13050451)
Supplement: Supplementary file 1 [file insects-13-00451-s001.zip]

Archive with 1 entries (1 files):
- insects-1618569-supplementary.pdf
